# Supplementary material for: Mapping QTLs underpin nutrition components in aromatic rice germplasm
Source: PLoS One. 2020 Jun 11;15(6):e0234395. doi: 10.1371/journal.pone.0234395 (PMC7289389; doi:10.1371/journal.pone.0234395)
Supplement: S1 Data — (XLSX) [file pone.0234395.s001.xlsx]

## Sheet: Phenotypic_Marker
Amylose	Zn	Protein	Fe	RM5	RM312	RM431	RM495	RM283	RM237	RM6	RM452	RM322	RM514	OSR13	RM338	RM489	RM307	RM537	RM551	RM178	RM413	RM510	RM454	RM170	RM190	RM253	RM314	RM10	RM455	RM118	RM125	RM408	RM25	RM44	RM284	RM447	RM223	RM342	RM515	RM215	RM316	RM271	RM144	RM287	RM536	RM19	RM20	RM277
				1	1	1	1	1	1	2	2	2	3	3	3	3	4	4	4	5	5	6	6	6	6	6	6	7	7	7	7	8	8	8	8	8	8	8	8	9	9	10	11	11	11	12	12	12
				94.9	2.8	178.3	115.2	71.6	31.4	58.4	154.7	49.7	29.2	108.4	53.1	216.4	0	8.5	8.5	118.8	26.7	20.8	99.3	2.2	7.4	37	33.6	65.7	96.9	24.8	63.5	1.1	52.2	60.9	83.7	124.6	80.5	78.4	80.5	1.8	99.4	59.4	68.6	55.1	123.2	20.9	0	57.2
24	16	7.1	6.3	0	1	0	1	1	0	0	0	0	0	0	0	0	0	1	0	0	1	0	1	0	0	0	1	0	1	1	0	0	1	0	0	0	1	0	1	0	1	0	1	0	0	0	0	NA
24.1	31	7.6	11.5	1	0	1	1	1	1	0	0	0	0	1	0	1	1	1	0	0	0	0	1	0	1	1	1	0	0	1	0	0	1	1	0	1	1	1	1	0	1	0	1	1	0	0	1	1
23.1	31	8.6	11.5	0	0	1	1	1	0	0	0	0	0	1	0	1	0	1	NA	0	0	0	1	0	0	0	1	0	0	1	0	0	1	1	1	0	1	0	1	0	1	0	1	0	0	0	0	0
21.2	11	8.4	4.8	0	1	1	1	1	1	0	0	0	NA	0	0	0	0	NA	0	0	0	0	1	1	0	0	0	0	0	0	0	0	0	0	0	0	1	0	0	0	1	0	0	0	0	0	0	0
20.8	24.3	7.3	10.1	0	1	1	1	1	0	0	0	0	0	0	0	0	0	1	0	0	0	0	1	1	0	1	0	0	0	0	0	0	0	0	0	0	0	0	0	0	1	0	1	0	0	1	0	0
21.9	26.2	7.6	9.4	0	0	1	NA	1	1	0	0	0	0	0	0	0	0	NA	0	0	0	0	1	1	0	0	0	0	0	0	0	0	0	1	1	0	0	0	0	0	1	0	1	0	0	0	0	NA
20.3	30.1	8.8	9.9	0	1	1	1	1	1	0	0	0	0	0	0	0	1	1	1	0	0	0	1	1	0	0	0	0	0	0	0	0	NA	0	0	0	0	0	0	0	1	0	0	0	0	0	0	0
22.2	24.7	7.5	10.5	0	0	1	1	1	0	0	0	0	0	0	0	0	0	0	0	0	0	1	1	1	0	0	0	0	0	0	0	0	0	0	0	0	0	0	1	0	1	NA	0	0	0	0	0	1
21.9	23.6	7.7	10.2	1	0	1	1	NA	0	0	0	0	0	1	0	0	0	0	0	0	0	0	1	0	0	1	1	0	0	0	0	0	0	1	0	0	1	1	1	0	1	0	0	0	0	0	0	0
24.3	24.9	5.7	10.2	0	0	1	1	0	0	0	0	0	0	0	0	0	0	0	1	0	0	1	1	1	0	1	0	0	0	0	0	0	1	0	0	0	0	0	0	0	1	0	1	0	0	0	NA	0
20.6	21.8	7.8	10.3	0	0	1	1	0	0	0	0	0	0	0	0	0	0	NA	0	0	0	0	1	0	0	0	1	0	0	0	0	0	1	0	0	0	0	0	1	0	1	0	1	0	0	0	1	0
20	27.7	6.6	9.5	1	0	1	0	0	NA	0	0	0	NA	1	0	0	0	0	0	0	0	0	1	1	1	0	1	0	0	0	0	0	0	0	0	0	1	1	0	NA	1	0	0	0	0	0	0	0
20.4	14.2	9.2	4.8	1	0	1	1	1	0	0	0	0	0	1	0	0	0	NA	0	0	0	0	1	0	0	0	0	0	0	0	0	0	0	0	0	0	0	0	0	0	1	0	0	0	0	0	0	0
20.9	24.8	7.7	10.6	0	0	1	1	1	1	0	0	0	NA	0	0	0	0	0	0	0	0	1	1	1	0	0	0	0	0	0	0	0	0	0	0	1	0	0	0	0	1	0	1	0	0	1	0	NA
19.1	20.3	8.3	10.2	0	0	0	0	NA	1	0	0	0	0	0	0	1	0	0	0	0	1	0	1	0	0	0	1	0	0	0	0	0	0	0	0	0	1	0	0	0	0	0	0	0	0	0	0	0
19.3	11.6	10.2	1.6	0	0	0	1	1	0	0	0	0	0	1	0	0	0	0	NA	0	0	1	1	1	0	1	0	0	0	0	0	0	0	0	0	0	0	0	0	0	0	0	0	0	0	0	0	0
19.1	26.4	8.1	11.8	1	0	0	1	0	1	0	0	0	0	1	0	0	0	0	0	0	0	0	1	1	0	1	1	0	0	0	0	0	0	0	0	0	0	1	0	NA	1	0	0	0	0	0	0	0
20.1	29.6	9.1	11.7	0	0	1	1	0	1	0	0	0	0	0	0	0	0	0	NA	0	0	0	1	1	0	1	0	0	0	0	0	0	0	0	0	0	0	1	0	0	1	0	1	NA	0	0	0	0
19.6	22.9	8.6	10.7	1	0	0	1	1	0	0	0	0	0	0	0	0	0	NA	0	0	0	0	1	1	0	1	1	0	0	0	1	0	0	0	0	0	0	0	0	0	1	0	0	0	0	0	NA	0
18.2	25.3	8.4	10.8	1	0	1	1	1	0	0	0	0	1	0	1	0	0	0	0	0	0	0	1	1	1	0	1	0	0	0	NA	0	0	0	0	0	0	0	0	0	0	0	0	0	0	0	0	0
19.8	9.7	8.3	1.3	0	0	1	1	NA	1	0	0	0	0	0	0	0	0	0	NA	0	NA	0	1	1	0	0	0	0	0	0	0	0	0	0	0	0	0	0	0	0	1	0	0	0	0	0	0	0
20.6	27.8	9.1	10.8	0	0	NA	0	NA	1	0	0	0	0	0	0	0	0	0	1	NA	0	0	1	1	0	0	0	0	0	0	0	0	1	0	0	0	0	1	1	0	1	0	1	0	1	0	0	0
21.2	10.2	7.6	4.1	0	0	0	0	0	1	0	0	0	0	0	0	1	0	0	0	0	0	0	1	0	0	0	1	0	0	0	0	0	0	0	0	0	1	0	0	0	1	0	0	0	0	0	0	0
20.1	10.4	6.6	4.8	0	0	0	0	NA	0	0	0	0	0	0	0	1	0	0	0	0	0	0	1	0	0	0	1	0	0	0	0	0	1	1	0	0	1	0	0	NA	1	0	1	0	0	1	0	0
19.7	20.9	8.1	10.9	0	0	0	0	1	NA	0	0	0	0	0	0	1	0	0	0	0	0	0	1	0	0	0	1	0	0	0	0	0	1	0	NA	0	1	0	0	0	1	0	0	0	0	0	0	0
20.2	10.5	8.2	4.2	0	0	0	0	1	0	1	0	0	0	0	0	1	0	0	1	0	NA	0	1	0	0	0	1	0	0	0	0	0	0	1	0	0	1	0	1	0	1	0	1	0	0	0	0	0
20.2	30.2	10	9.5	1	0	1	0	1	1	NA	1	0	0	1	0	NA	0	0	1	1	0	0	1	1	1	1	0	1	0	0	1	1	1	0	1	1	1	0	1	1	1	1	0	1	0	0	0	0
25	28.7	6.7	12.4	NA	0	0	NA	NA	1	1	0	0	0	NA	0	0	0	0	NA	0	0	0	1	1	1	1	1	NA	0	0	1	NA	0	NA	1	1	0	1	1	0	1	0	0	0	1	0	0	1
21.8	11.8	9.3	2.5	1	0	1	1	0	NA	0	0	0	0	0	0	0	0	0	NA	0	0	0	1	1	1	0	NA	0	0	0	0	0	0	0	0	0	0	0	0	0	1	0	0	0	0	0	1	0
22.5	8.9	8.1	1.1	1	0	1	1	1	0	0	0	0	1	0	0	0	0	0	0	0	0	0	1	NA	1	0	1	0	0	0	0	0	0	0	0	0	0	0	0	0	1	0	0	0	0	NA	0	0
20.1	7.3	7.6	5.8	NA	0	1	1	0	0	0	0	0	0	0	0	0	0	0	0	0	NA	0	1	0	0	NA	1	0	0	0	NA	0	0	0	0	0	0	1	0	1	1	0	NA	0	1	0	0	0
20.8	21.7	7.3	10.5	0	1	1	1	0	1	0	0	0	0	0	0	NA	0	0	1	0	0	0	1	0	0	1	1	0	0	0	0	0	1	0	0	0	0	0	0	1	0	0	NA	0	0	0	0	NA
20.8	24	7.1	12.45	0	0	1	NA	0	1	0	0	0	0	0	0	1	0	0	1	0	0	0	1	1	0	1	0	NA	0	0	0	1	0	NA	0	0	0	0	0	0	0	0	0	0	0	0	1	0
20.4	12.1	8	2.3	0	0	0	1	0	1	0	0	0	0	0	0	NA	0	0	NA	0	0	0	1	0	0	0	1	1	0	0	0	1	0	1	0	0	0	0	0	1	0	0	NA	0	0	0	0	1
20.6	25	8.8	11.3	0	0	1	1	1	0	0	0	0	1	0	0	0	0	0	0	0	0	0	1	0	1	0	1	0	0	0	NA	NA	0	NA	0	0	0	0	0	0	1	0	0	0	0	0	0	0
21.2	11.4	9.5	3.5	NA	0	0	1	1	1	0	0	0	0	0	0	0	0	0	0	0	0	0	1	1	0	0	0	0	0	0	0	0	0	0	0	0	0	1	0	0	1	0	0	0	0	0	0	0
21	10.9	8	1.7	1	1	1	0	0	1	0	0	0	0	0	1	0	0	0	0	0	0	0	1	1	1	0	1	0	0	0	0	0	0	0	0	0	1	0	1	NA	1	0	0	0	NA	NA	0	0
21.5	13.1	8.2	2.1	0	0	1	0	1	0	0	0	0	0	0	0	NA	0	0	1	0	0	0	1	1	1	1	1	0	0	0	0	0	0	0	0	0	1	1	1	0	1	0	0	0	0	0	0	0
25.7	12.3	7.1	3.5	NA	0	0	0	1	0	0	0	0	0	NA	NA	0	0	0	NA	0	NA	0	1	0	0	1	0	0	0	0	0	NA	NA	0	0	1	1	0	1	0	1	0	1	0	0	0	0	0
21.6	11.5	8.1	5.1	1	0	1	1	0	0	0	0	0	1	1	0	0	0	1	0	0	1	0	1	1	1	0	1	0	0	0	0	0	0	0	0	0	0	1	0	0	0	0	0	0	0	0	0	1
19.9	27	7.3	9.3	NA	0	1	0	0	1	0	0	0	0	1	NA	0	0	NA	1	0	0	0	1	1	0	0	1	0	0	0	0	0	0	NA	0	1	0	0	0	1	1	0	1	NA	0	0	0	0
20.2	24	8.7	14.9	1	0	1	1	0	1	0	0	0	0	1	0	0	0	0	0	0	0	0	1	0	0	0	1	0	0	0	0	0	0	0	0	0	0	0	0	1	0	0	0	NA	0	0	0	0
20.5	11.9	7.8	4.5	1	0	0	1	0	1	0	0	1	0	0	1	NA	0	0	0	0	0	0	1	0	0	0	0	0	0	0	NA	0	1	0	0	0	1	0	0	0	1	0	1	0	0	0	0	1
21.4	10.8	6.7	4.8	NA	0	0	1	1	1	0	0	0	0	0	0	1	0	0	0	0	1	0	NA	0	0	0	1	0	0	0	0	0	0	0	0	0	1	0	0	0	1	0	0	0	0	0	0	0
20	28	7.2	13.9	1	0	1	1	1	1	0	0	1	0	0	0	0	0	0	0	0	0	0	1	0	0	0	0	0	0	0	0	0	1	NA	0	0	0	0	1	1	0	0	NA	0	0	0	0	1
20.3	27.7	8	13.5	0	0	1	NA	NA	1	0	0	NA	0	0	0	0	0	0	0	0	0	0	1	NA	NA	0	NA	0	0	0	0	0	0	1	0	0	0	0	0	1	0	0	0	0	0	0	0	1
20	28	7.8	16.8	0	0	0	NA	NA	0	0	0	NA	0	0	0	0	0	0	0	0	0	0	1	0	0	NA	1	0	0	0	0	0	0	0	0	0	1	0	0	0	1	0	0	0	0	0	0	0
20.7	24	8.1	11.7	0	0	0	1	1	NA	0	0	0	0	0	0	0	0	0	1	0	0	0	1	0	0	1	1	0	0	0	0	0	0	0	0	0	1	1	1	0	0	0	0	0	0	0	0	0
22	13.1	7.7	3.4	0	0	0	1	1	0	0	0	0	0	NA	0	0	0	0	0	0	0	0	1	NA	NA	0	NA	0	0	0	0	0	0	0	0	0	1	0	0	0	NA	0	NA	0	0	0	0	0
26.6	19	7.2	12	NA	0	0	NA	1	NA	0	0	0	NA	NA	0	0	0	0	0	0	0	0	1	0	0	0	0	1	0	0	1	NA	NA	0	NA	0	0	0	0	0	0	0	0	0	0	0	0	0
20.9	10.9	9.1	2.6	1	0	1	0	1	0	0	0	0	0	1	0	0	0	0	0	0	0	0	1	0	0	0	0	0	0	0	0	0	0	1	0	0	0	0	0	0	0	0	0	0	0	0	0	0
21	27	9	16.9	1	1	1	1	1	0	0	0	0	0	0	0	NA	0	0	0	0	0	0	1	0	0	0	1	0	0	0	0	0	0	0	0	0	1	0	1	1	1	0	1	0	0	0	0	0
23	13.1	8.8	5.8	1	1	0	1	1	0	1	0	0	1	1	0	NA	0	0	1	0	0	0	1	1	1	0	1	0	0	0	1	1	1	1	1	1	1	1	0	0	1	1	1	0	1	1	1	1
20.3	20	9.4	6.6	0	0	1	1	1	1	0	0	0	0	0	0	0	0	0	NA	0	0	0	1	0	0	1	1	0	0	0	0	0	0	0	0	0	0	0	0	0	0	0	1	0	0	0	0	0
20.2	20.8	9	12.8	0	1	0	1	1	1	0	0	0	0	0	0	0	0	0	0	0	0	0	1	0	0	1	0	0	0	0	0	0	0	0	0	0	0	0	NA	1	0	0	0	0	1	0	0	0
19.7	25.5	9.5	12.3	1	0	1	1	1	1	0	0	0	0	0	1	0	0	0	NA	0	0	0	1	0	1	1	0	0	0	0	0	0	1	0	0	0	1	0	1	0	0	0	0	0	0	0	1	1
20.4	32.6	11.3	11.6	1	0	1	0	NA	1	0	0	0	0	0	0	0	0	0	0	0	NA	0	1	1	0	1	1	0	0	0	0	0	0	0	0	0	1	0	1	0	0	0	0	0	0	0	0	0
20.5	10	11	1.5	0	0	1	1	1	0	0	0	NA	0	0	0	NA	0	0	0	0	0	1	1	1	0	1	1	0	0	1	0	0	0	0	0	0	0	0	1	0	0	0	0	0	0	0	0	0
25.6	10.3	7.2	4.8	0	0	1	1	0	0	0	0	0	0	0	0	0	0	0	1	0	0	1	1	1	0	1	1	0	0	0	0	0	1	0	0	0	0	0	1	0	0	1	1	0	0	0	0	0
22.5	9.7	8.2	3.6	0	0	1	1	0	1	0	0	0	0	0	0	NA	0	0	0	0	0	0	1	1	0	0	1	0	0	0	0	1	0	NA	0	0	1	0	0	0	0	0	1	0	0	0	0	0
24.2	11.3	8.4	2.5	0	0	1	0	0	0	0	0	1	0	0	0	0	NA	0	1	0	0	1	1	1	0	1	1	0	0	0	0	0	1	0	0	0	1	0	1	0	0	0	1	0	0	0	0	NA
22.6	9.2	8.8	4.8	1	0	0	1	0	1	1	0	0	0	1	0	1	1	0	0	0	0	NA	1	1	0	1	1	1	0	1	1	1	1	0	1	1	1	1	0	0	1	NA	1	1	1	1	1	1
21.7	13	9.1	4.1	0	0	1	0	1	0	0	0	0	0	0	0	1	0	0	0	0	0	0	1	0	1	1	1	0	0	0	0	0	1	1	0	0	1	0	0	0	1	0	0	0	0	0	1	1
23.3	12.4	9.8	3.8	1	0	1	0	0	1	0	0	0	0	0	0	0	0	0	0	0	0	0	1	1	1	1	0	0	0	0	0	0	0	0	0	0	0	0	0	0	1	NA	1	0	0	0	1	0
21.7	12.3	8.5	3.1	0	0	1	0	0	1	0	0	0	0	0	0	0	0	0	0	0	0	0	1	0	0	1	0	0	0	0	0	0	0	0	0	0	1	0	0	0	1	0	NA	0	0	0	0	0
21.7	13.1	11.3	4.2	1	0	1	0	NA	0	1	0	1	0	0	0	0	0	1	0	0	NA	1	1	0	1	0	1	0	1	0	0	1	1	0	1	0	1	1	0	0	1	0	1	0	1	0	0	NA
21.8	19	8.4	9.2	1	0	0	NA	NA	1	0	1	NA	0	1	0	1	0	0	1	0	0	0	1	1	NA	0	1	1	0	0	1	1	0	1	0	1	1	1	1	0	1	0	1	NA	0	0	NA	0
25	14.3	8.5	5.5	0	0	1	1	0	1	0	0	NA	0	0	0	0	0	1	1	0	0	0	1	0	0	0	0	0	0	0	0	0	0	0	0	0	1	0	0	NA	0	0	1	0	0	0	NA	0
22.6	16.3	9.5	6.9	0	0	1	0	0	1	0	0	0	0	0	0	0	0	0	0	0	1	0	1	0	0	0	0	0	0	0	0	0	0	0	0	0	0	0	1	0	0	0	NA	0	0	0	0	0
23.8	15.2	9.6	5.8	0	0	1	1	0	1	0	0	0	0	0	1	0	0	1	0	0	1	0	1	NA	0	0	1	0	0	0	0	0	0	0	0	0	1	0	0	0	0	0	1	NA	0	0	1	0
23	17.7	8.3	5.9	0	0	1	1	NA	1	0	0	0	0	0	1	0	0	0	0	0	0	0	1	1	1	1	NA	0	0	0	0	0	0	0	0	0	1	0	0	0	0	0	1	0	0	0	1	0
26	18.4	9.7	9.6	1	0	1	1	1	1	1	0	0	1	1	0	1	0	0	0	0	0	0	NA	1	1	0	1	0	0	0	1	1	1	1	1	1	0	1	0	0	0	NA	0	1	NA	1	1	1
20.6	23.3	8.7	11.9	0	0	1	1	1	NA	0	0	0	0	1	0	0	0	0	0	0	0	0	1	0	0	0	1	0	0	0	0	0	0	0	0	0	0	0	0	0	1	0	1	0	0	0	0	NA
21	23	8.5	11.5	0	0	0	0	1	1	0	0	0	0	0	0	NA	0	0	0	0	0	1	1	1	0	0	1	0	0	0	0	1	NA	1	0	0	0	0	0	0	0	0	0	0	0	0	0	0
20.1	22.4	8.4	11.2	0	0	0	NA	NA	NA	0	0	0	0	NA	0	1	0	0	1	0	0	0	1	1	0	0	1	0	0	0	1	1	0	1	NA	1	0	0	1	0	1	0	0	0	0	0	0	0
20.9	26.3	8.9	12	1	0	0	0	1	NA	0	0	0	0	0	0	NA	0	NA	0	0	0	0	1	1	0	0	1	0	0	0	0	0	0	NA	NA	0	0	0	1	0	1	0	0	0	0	0	1	0
26	20.1	6.8	10.2	0	0	1	0	1	0	0	0	0	0	1	0	0	0	NA	0	0	0	0	1	0	1	0	0	0	0	0	0	0	0	0	0	0	0	0	0	1	1	0	0	0	0	0	0	0
21.8	21.5	8	10.2	1	0	1	0	1	0	0	0	0	0	0	0	0	0	0	0	0	0	0	1	1	1	0	0	0	0	0	0	0	0	0	0	0	1	0	0	0	1	0	1	0	NA	NA	0	0
25.4	21.4	7.5	13	0	0	1	0	1	0	0	0	0	0	1	0	0	0	0	0	0	0	0	1	0	1	1	0	0	0	0	0	0	0	0	0	0	1	0	1	0	1	0	0	0	0	0	0	0
21.4	20.5	7.4	11.7	0	0	1	0	1	1	0	0	0	0	0	0	0	0	0	0	0	0	0	1	0	0	1	0	0	0	0	0	0	0	0	0	0	1	0	1	0	0	0	1	0	0	0	1	0
22.9	17.7	6.9	12.1	1	1	1	0	1	1	0	0	0	0	0	0	0	0	0	0	0	0	1	1	0	0	0	1	0	0	0	0	0	0	0	0	0	0	0	0	0	0	NA	0	0	0	0	0	1
26.4	20.7	7	9.8	1	0	1	0	1	NA	0	0	0	0	1	0	1	0	0	0	0	0	0	1	1	1	0	1	0	0	1	1	0	1	1	1	1	1	0	1	0	0	1	1	0	0	0	1	0
22	22.4	8.7	11.8	1	0	1	0	0	NA	1	0	0	0	0	0	0	0	0	1	0	0	0	1	0	0	1	1	0	0	0	0	0	1	0	0	0	0	1	1	0	1	1	1	NA	0	0	0	0
23.3	19.7	7.7	11.4	0	0	1	0	1	1	0	0	0	0	0	0	0	0	0	0	0	1	1	1	0	0	0	1	0	0	0	0	0	0	0	0	1	1	0	0	0	1	NA	0	NA	0	0	0	0
21.8	20.4	7.5	11.3	0	1	1	1	NA	1	0	0	0	0	0	0	1	0	0	0	0	0	0	1	1	0	1	0	0	0	1	0	0	0	0	0	0	1	0	0	NA	1	0	1	0	NA	NA	0	1
23.6	20.3	7.9	10.7	1	0	1	1	1	1	0	0	0	0	1	0	1	0	0	1	0	0	0	1	1	1	0	1	1	0	0	1	1	1	1	0	0	1	1	1	0	0	0	1	0	0	0	0	0
19.7	20	8.8	11.1	1	0	0	0	1	NA	0	0	NA	0	0	0	NA	0	0	0	0	0	0	1	1	0	0	1	0	0	0	0	0	NA	0	0	0	1	0	0	0	1	0	0	NA	0	0	0	0
23.5	20.2	7.8	10.9	0	0	0	0	1	1	0	0	0	0	0	0	1	0	0	0	0	0	0	1	0	0	1	0	0	0	0	0	NA	0	0	0	0	1	0	1	1	0	0	0	0	0	0	0	0
20.2	21.5	6.9	9.5	0	0	0	0	1	NA	0	0	0	0	1	0	0	0	0	0	0	0	0	1	1	1	1	0	0	0	0	0	0	0	0	0	0	0	1	0	0	NA	0	NA	0	0	0	0	0
21.2	23.9	7.8	10.4	1	0	0	0	1	1	0	1	NA	0	1	0	1	0	0	0	0	0	0	1	1	0	0	1	0	0	0	1	0	0	0	0	1	0	1	0	0	0	0	1	0	0	0	0	0
22.5	22.1	6.9	9.8	NA	0	0	NA	NA	NA	0	1	NA	0	1	0	1	0	0	NA	0	0	0	1	1	0	0	1	0	0	0	1	0	0	NA	0	1	0	1	1	0	1	0	0	0	0	0	0	NA
20.8	24.7	8	10	1	0	0	0	0	0	0	0	0	0	1	0	0	0	0	0	0	0	0	1	0	0	0	0	0	0	0	0	0	0	1	0	0	NA	0	0	0	1	1	0	0	0	0	0	0
25.4	18.8	7.6	11.1	NA	0	0	0	NA	0	0	0	NA	0	0	0	0	0	0	0	0	0	0	1	0	0	1	0	0	0	0	0	0	0	0	0	0	1	0	0	0	1	0	1	0	0	0	0	0
23.9	20.8	6.7	11.3	0	0	0	0	1	0	0	0	0	0	1	0	0	0	0	0	0	NA	0	1	0	0	0	0	0	0	0	0	0	0	0	0	0	0	0	0	0	1	0	1	0	0	0	0	1
24.3	18.2	6.3	10.3	0	0	0	0	1	0	0	0	0	0	0	0	NA	0	0	0	0	1	0	1	0	0	1	0	0	0	0	0	0	0	0	0	0	1	0	0	0	1	0	1	0	0	0	0	1
21.5	21.3	6.5	10.6	NA	0	0	1	NA	NA	0	0	0	0	1	0	1	1	0	0	0	0	NA	1	NA	1	1	1	0	0	1	1	0	1	NA	1	1	1	1	1	0	0	NA	1	0	0	0	1	1
23.6	19.1	7.3	10.1	0	0	1	0	1	0	0	0	0	NA	0	0	NA	0	1	0	0	0	1	1	1	0	1	0	0	0	0	0	0	0	0	0	1	0	1	0	0	0	NA	0	0	0	0	0	NA
19.4	18.9	7.1	10.5	0	0	NA	0	1	1	0	0	0	0	0	0	NA	0	NA	0	0	0	0	1	NA	0	1	1	0	0	0	0	0	0	0	0	0	0	0	0	0	0	0	NA	0	0	0	0	0
19.2	18.4	6.9	10.6	0	0	1	0	0	NA	0	0	0	0	1	0	0	0	0	0	0	0	0	NA	0	0	1	0	0	0	0	0	0	0	0	0	0	0	1	0	0	NA	0	0	0	0	0	0	0
20.8	20.6	6.4	9	0	0	1	0	1	0	0	0	0	0	0	0	0	0	0	0	0	0	NA	1	0	0	1	1	0	0	0	0	0	0	0	0	0	0	1	0	0	0	0	0	0	0	0	NA	0
23	19.5	7.3	10	0	0	1	0	0	0	0	0	0	1	1	0	0	0	NA	0	0	0	0	1	0	0	1	1	0	0	1	0	0	0	0	0	0	0	1	0	0	0	0	0	0	0	0	0	0
20.6	23.1	7	11.8	0	0	0	0	0	1	0	0	1	0	1	0	0	0	0	NA	0	NA	0	1	1	0	0	1	0	0	NA	0	0	0	0	0	1	0	0	0	0	0	0	0	0	0	0	0	0
23.9	22.2	7.1	11.2	1	0	0	1	0	0	0	0	NA	1	1	0	1	0	0	0	0	1	NA	1	1	0	1	0	1	1	0	1	1	1	0	0	1	0	1	0	1	1	NA	0	0	0	0	NA	NA
23	13.1	10.2	8.2	1	0	0	1	1	0	0	0	0	NA	0	0	1	0	0	0	1	0	0	1	0	1	1	0	0	0	0	0	1	0	0	0	0	1	1	NA	0	1	NA	NA	0	0	0	0	1
23.3	26	9.7	9	0	0	1	0	1	0	0	0	NA	0	0	0	NA	0	0	0	0	0	0	1	0	0	1	0	0	0	0	0	0	NA	0	0	0	0	0	0	0	NA	0	NA	0	NA	0	NA	1
20.7	34	9.5	11	1	0	0	0	0	1	0	0	1	0	0	0	0	0	0	1	0	0	0	1	1	0	0	1	0	NA	0	0	0	0	1	NA	0	0	0	0	0	1	0	0	0	0	0	0	NA
25.3	21.6	9.5	11.9	1	0	0	0	1	1	0	0	0	0	0	0	0	0	0	NA	0	0	NA	1	0	0	0	1	0	0	0	0	0	0	0	NA	0	1	1	0	0	NA	0	0	0	0	0	0	NA
24	28.9	7.6	14.3	1	0	1	0	0	1	1	0	NA	0	1	0	1	NA	0	0	1	0	0	1	1	1	0	0	0	0	1	1	1	NA	0	1	1	0	1	0	1	0	0	1	0	1	NA	0	1
21.9	22	9.3	10.8	1	0	0	0	0	0	0	0	0	0	1	0	NA	0	NA	0	0	0	1	1	0	0	1	1	0	NA	0	0	0	0	0	0	0	0	1	1	0	NA	0	NA	0	NA	0	1	0
21.9	21.2	9.9	11.2	1	0	1	1	1	0	0	0	0	0	1	0	0	0	0	0	0	0	0	1	1	1	0	1	0	0	0	0	0	0	0	0	0	1	1	0	0	0	0	0	0	0	0	0	1
23	22.2	9.6	11.9	1	0	1	0	0	0	0	0	0	0	0	0	0	0	0	0	0	0	0	1	0	0	1	0	0	1	0	0	0	0	0	0	0	0	0	0	0	1	0	0	0	0	0	0	0
26.1	24.3	9.5	12.9	1	0	1	0	0	0	0	0	0	0	0	0	NA	0	0	0	0	0	0	1	0	1	0	0	0	0	0	0	0	0	0	0	0	0	0	0	0	1	0	0	NA	0	NA	0	0
23.8	34.1	8.22	12.7	NA	0	NA	0	0	0	0	0	NA	NA	0	0	NA	NA	0	1	0	0	1	1	1	0	0	0	0	NA	0	0	0	0	0	0	0	1	0	1	0	1	0	NA	0	NA	0	NA	0

## Sheet: Phenotpic data
No.	Variety/ Line	Amylose	Protein	Zn	Fe
1	Sakor	24	7.1	16	6.3
2	Sagardana	24.1	7.6	31	11.5
3	Nunia	23.1	8.6	31	11.5
4	Chini Sagar (2)	21.2	8.4	11	4.8
5	Meny	20.8	7.3	24.3	10.1
6	Tilkapur	21.9	7.6	26.2	9.4
7	Binaphul	20.3	8.8	30.1	9.9
8	Kalobhog	22.2	7.5	24.7	10.5
9	Jabsiri	21.9	7.7	23.6	10.2
10	Kalgochi	24.3	7	24.9	10.2
11	Chinisakkor	20.6	7.8	21.8	10.3
12	Chini atob	20	6.6	27.7	9.5
13	Noyonmoni	20.4	9.2	14.2	4.8
14	Saubail	20.9	7.7	24.8	10.6
15	Chinniguri	19.1	8.3	20.3	10.2
16	Kolomala	19.3	10.2	11.6	1.6
17	Begunmala	19.1	8.1	26.4	11.8
18	Gopalbhog	20.1	9.1	29.6	11.7
19	Tulsimoni	19.6	8.6	22.9	10.7
20	Jirabuti	18.2	8.4	25.3	10.8
21	Khirshaboti	19.8	8.3	9.7	1.3
22	Rajbut	20.6	9.1	27.8	10.8
23	Soru Kamina	21.2	7.6	10.2	4.1
24	Kamini soru	20.1	6.6	10.4	4.8
25	Doiarguru	19.7	8.1	20.9	10.9
26	Premful	20.2	8.2	10.5	4.2
27	Begun bitchi	20.2	10	30.2	9.5
28	Elai	25	6.7	28.7	12.4
29	Gua masuri	21.8	9.3	11.8	2.5
30	Luina	22.5	8.1	8.9	1.1
31	Lal Soru	20.1	7.6	7.3	5.8
32	Chini kanai	20.8	7.3	21.7	10.5
33	Kalijira (Short Grain)	20.8	7.1	24	12.45
34	Rajbhog	20.4	8	12.1	2.3
35	Philliphine Kataribhog	20.6	8.8	25	11.3
36	Baoibhog	21.2	9.5	11.4	3.5
37	Baoi jhaki	21	8	10.9	1.7
38	Jirabhog (Bolder)	21.5	8.2	13.1	2.1
39	Chinigura	25.7	7.1	12.3	3.5
40	Tulsimala	21.6	8.1	11.5	5.1
41	Bashmati 370	19.9	7.3	27	9.3
42	Uknimodhu	20.2	8.7	24	14.9
43	Ranisalui	20.5	7.8	11.9	4.5
44	Jira dhan	21.4	6.7	10.8	4.8
45	Gandhakusturi	20	7.2	28	13.9
46	Sakkor khora	20.3	8	27.7	13.5
47	Badshabhog	20	7.8	28	16.8
48	Jirakatari	20.7	8.1	24	11.7
49	Desi katari	22	7.7	13.1	3.4
50	Thakurbhog	26.6	7.2	19	12
51	Tulsimaloty	20.9	9.1	10.9	2.6
52	Radhuni pagal	21	9	27	16.9
53	Sugandhi dhan	23	8.8	13.1	5.8
54	Kalijira (Long Grain)	20.3	9.4	20	6.6
55	Jesso balam	20.2	9	20.8	12.8
56	Dakshhi	19.7	9.5	25.5	12.3
57	Hatisail	20.4	11	32.6	11.6
58	Khasa	20.5	10	10	1.5
59	Buchi	25.6	7.2	10.3	4.8
60	Awned-1	22.5	8.2	9.7	3.6
61	Black	24.2	8.4	11.3	2.5
62	Straw	22.6	8.8	9.2	4.8
63	Dubsail	21.7	9.1	13	4.1
64	Duksail	23.3	9.8	12.4	3.8
65	Khaskani	21.7	8.5	12.3	3.1
66	Khazar	21.7	10.3	13.1	4.2
67	Basmati sufaid 106	21.8	8.4	19	9.2
68	BR5 (Ck)	25	8.5	14.3	5.5
69	BRRIdhan 34 (Ck)	22.6	9.5	16.3	6.9
70	BRRIdhan 37 (Ck)	23.8	9.6	15.2	5.8
71	BRRIdhan 38 (Ck)	23	8.3	17.7	5.9
72	BRRIdhan 50 (Ck)	26	9.7	18.4	9.6
73	Khasa Mukpura (Sl -73)	20.6	8.7	23.3	11.9
74	Uknimodhu (Sl -75)	21	8.5	23	11.5
75	Bawaibhog (Sl -76)	20.1	8.4	22.4	11.2
76	Chiniatob (Sl -77)	20.9	8.9	26.3	12
77	Tilakkachari	26	6.8	20.1	10.2
78	Begunbitchi (Sl -81)	21.8	8	21.5	10.2
79	Chinairri (Sl -82)	25.4	7.5	21.4	13
80	Bhatir cikon (Sl -83)	21.4	7.4	20.5	11.7
81	Gordoi (Sl -84)	22.9	6.9	17.7	12.1
82	Dolagocha (Sl -85)	26.4	7	20.7	9.8
83	Kalnania (Sl -86)	22	8.7	22.4	11.8
84	Dhan chikon (Sl -87)	23.3	7.7	19.7	11.4
85	Badshabhog (Sl -88)	21.8	7.5	20.4	11.3
86	Thakurbhog (Sl -89)	23.6	7.9	20.3	10.7
87	Khuti chikon (1) (Sl -90)	19.7	8.8	20	11.1
88	Sunduri samba (Sl -94)	23.5	7.8	20.2	10.9
89	Basmati (Sl -95)	20.2	6.9	21.5	9.5
90	Basmati T3 (Sl -96)	21.2	7.8	23.9	10.4
91	B. sufaid 187 (Sl -98)	22.5	6.9	22.1	9.8
92	Tulsimala (Sl -99)	20.8	8	24.7	10
93	Chinisail (Sl -100)	25.4	7.6	18.8	11.1
94	Malshira (Sl -103)	23.9	6.7	20.8	11.3
95	Sadagura (Sl -104)	24.3	6.3	18.2	10.3
96	Modhumadab (Sl -106)	21.5	6.5	21.3	10.6
97	Parbatjira (Sl -107)	23.6	7.3	19.1	10.1
98	Chinikanai (Sl -108)	19.4	7.1	18.9	10.5
99	Meedhan (Sl -109)	19.2	6.9	18.4	10.6
100	Gobindhabhog (Sl -110)	20.8	6.4	20.6	9
101	Kataribhog	23	7.3	19.5	10
102	Fulkari (Sl -113)	20.6	7	23.1	11.8
103	Basmati India (Sl -118)	23.9	7.1	22.2	11.2
104	Padmabhog	23	10.2	13.1	8.2
105	Dudsail	23.3	9.7	26	9
106	Sakkorkhana	20.7	9.5	34	11
107	Maloti	25.3	9.5	21.6	11.9
108	Bashful	24	7.6	28.9	14.3
109	KalijiraTAPL-64	21.9	9.3	22	10.8
110	OvalTAPL-2990	21.9	9.9	21.2	11.2
111	KalijiraTAPL-68	23	9.6	22.2	11.9
112	KalijiraTAPL-74	26.1	9.5	24.3	12.9
113	Kalobakri	23.8	8.21998	34.1	12.7
	Max.	26.6	11	34.1	16.9
	Min.	18.2	6.3	7.3	1.1
	Average	21.8823	8.18779	19.9274	8.90133
	Std	1.90831	1.02697	6.47628	3.71558
	SE	0.179519	0.0966095	0.609237	0.349533
	CV	8.72079	12.5427	32.4993	41.7419
	LSD(5%)	0.351857	0.189355	1.1941	0.685084
